# Supplementary material for: Engineering In-Co3O4/H-SSZ-39(OA) Catalyst for CH4-SCR of NOx: Mild Oxalic Acid (OA) Leaching and Co3O4 Modification
Source: Molecules. 2024 Aug 7;29(16):3747. doi: 10.3390/molecules29163747 (PMC11357400; doi:10.3390/molecules29163747)
Supplement: Supplementary file 1 [file molecules-29-03747-s001.zip]

Archive with 1 entries (1 files):
- molecules-3083805-supplementary.pdf
